# Supplementary material for: Development of the Nursing Nutritional Care Behaviors Scale (B-NNC) in Italian and Psychometric Validation of Its German Translation in Austria
Source: Nurs Rep. 2025 Apr 28;15(5):146. doi: 10.3390/nursrep15050146 (PMC12113720; doi:10.3390/nursrep15050146)
Supplement: Supplementary file 1 [file nursrep-15-00146-s001.zip]

Archive with 1 entries (1 files):
- nursrep-3553166-supplementary.pdf
